# Supplementary material for: Triclosan Exposure Is Associated with Rapid Restructuring of the Microbiome in Adult Zebrafish
Source: PLoS One. 2016 May 18;11(5):e0154632. doi: 10.1371/journal.pone.0154632 (PMC4871530; doi:10.1371/journal.pone.0154632)
Supplement: S2 File — (TXT) [file pone.0154632.s002.txt]

1	2	3	4	5	6	7	8	9	10	11	12	13	14	15
776992	40.1727493917275	37.4963503649635	64.2603406326034	72.2895377128954	8.05596107055961	0.0267639902676399	5.37956204379562	149.905109489051	40.1727493917275	61.5839416058394	2.70316301703163	29.4671532846715	141.875912408759	5.37956204379562	0.0267639902676399
1117187	2.99501246882793	0.00249376558603491	3.24438902743142	0.501246882793017	3.9925187032419	0.501246882793017	0.501246882793017	0.00249376558603491	0.251870324189526	0.501246882793017	0.00249376558603491	1.49875311720698	1.74812967581047	2.49625935162095	1.49875311720698
141105	11.7716086077755	52.3137557959815	8.24051836880276	4.18630364998217	29.4270598026394	0.393651171085483	0.785994530971347	18.5722268457972	0.00130781119961955	6.40958268933539	30.604089882297	31.2579954821068	41.4589228391392	34.2659612412317	13.210200927357
1133391	24.7203495630462	0.875156054931336	4.24594257178527	9.3645443196005	8.86516853932584	5.49438202247191	0.00124843945068664	0.00124843945068664	1	0.126092384519351	0.250936329588015	0.625468164794007	1.37453183520599	0.500624219725343	0.875156054931336
789659	101	1001	201	101	101	101	1	1	1	101	201	501	501	301	101
99135	5.2654028436019	0.0521327014218009	10.478672985782	5.2654028436019	0.0521327014218009	10.478672985782	0.0521327014218009	88.6777251184834	0.0521327014218009	5.2654028436019	0.0521327014218009	5.2654028436019	20.9052132701422	0.0521327014218009	0.0521327014218009
256783	4.25421544409838	10.3974868435184	4.7267747825153	11.5788851895607	6.38073246697455	1.41885941359682	0.119321232950274	6.38073246697455	4.13607560949415	6.61701213618301	0.355600902158737	0.828160240575663	2.36397809043067	1.18257974438836	0.5918805713672
165882	0.00243848370649523	0.00243848370649523	0.00243848370649523	0.00243848370649523	0.00243848370649523	0.00243848370649523	0.00243848370649523	0.00243848370649523	0.00243848370649523	0.00243848370649523	0.00243848370649523	0.490135225005542	0.00243848370649523	0.246286854356019	0.246286854356019
167717	0.000292467629151046	0.0587859934593603	0.000292467629151046	0.000292467629151046	0.0295392305442557	0.000292467629151046	0.000292467629151046	0.000292467629151046	0.0295392305442557	0.000292467629151046	0.000292467629151046	0.000292467629151046	0.0295392305442557	0.000292467629151046	0.000292467629151046
836308	4.06938674341777e-05	0.0895672022226251	4.06938674341777e-05	0.00411008061085194	0.0122488540976875	4.06938674341777e-05	0.00411008061085194	0.0122488540976875	0.0122488540976875	0.0163182408411052	0.00817946735426971	0.0122488540976875	0.00411008061085194	0.00411008061085194	0.00411008061085194
New.ReferenceOTU571	15.0900195694716	12.9373776908024	10.7847358121331	0.0215264187866928	19.3953033268102	0.0215264187866928	0.0215264187866928	17.2426614481409	2.17416829745597	191.606653620352	49.5322896281801	30.1585127201566	21.5479452054795	12.9373776908024	71.0587084148728
New.ReferenceOTU423	101	1	1	1	1	1	1	1	1	1	801	501	401	1101	101
New.ReferenceOTU131	0.00126277120881644	0.12753989209046	0.12753989209046	0.00126277120881644	0.00126277120881644	0.12753989209046	0.00126277120881644	0.00126277120881644	0.00126277120881644	0.00126277120881644	0.00126277120881644	0.00126277120881644	0.00126277120881644	0.00126277120881644	0.00126277120881644
New.ReferenceOTU137	0.000183912658206684	0.0369664442995436	0.000183912658206684	0.000183912658206684	0.000183912658206684	0.000183912658206684	0.000183912658206684	0.0185751784788751	0.000183912658206684	0.000183912658206684	0.000183912658206684	0.000183912658206684	0.0185751784788751	0.000183912658206684	0.000183912658206684
New.ReferenceOTU516	15.4360023378141	0.649327878433665	30.2226767971946	17.364699006429	2.57802454704851	2.57802454704851	0.00642898889538282	0.00642898889538282	1.29222676797195	0.00642898889538282	0.00642898889538282	1.29222676797195	0.649327878433665	0.00642898889538282	1.93512565751023
New.ReferenceOTU290	0.00377877018206802	0.00377877018206802	0.00377877018206802	0.00377877018206802	0.00377877018206802	0.00377877018206802	0.00377877018206802	0.00377877018206802	0.00377877018206802	0.00377877018206802	0.00377877018206802	0.38165578838887	0.00377877018206802	0.00377877018206802	0.00377877018206802
New.ReferenceOTU382	201	1901	1	201	401	1	1	3501	1	101	101	201	1201	1	101
New.ReferenceOTU413	0.710191595556271	0.00177105136048945	0.178876187409435	0.00177105136048945	0.35598132345838	0.178876187409435	0.00177105136048945	0.00177105136048945	0.00177105136048945	0.00177105136048945	0.00177105136048945	0.887296731605216	0.710191595556271	0.35598132345838	0.533086459507326
New.ReferenceOTU36	0.00166389351081531	0.168053244592346	0.00166389351081531	0.00166389351081531	0.00166389351081531	0.00166389351081531	0.00166389351081531	0.00166389351081531	0.00166389351081531	0.00166389351081531	0.00166389351081531	0.00166389351081531	0.00166389351081531	0.00166389351081531	0.00166389351081531
New.ReferenceOTU459	0.00161503450300984	0.324621935104977	0.00161503450300984	0.00161503450300984	0.00161503450300984	0.00161503450300984	0.00161503450300984	0.00161503450300984	0.00161503450300984	0.00161503450300984	0.00161503450300984	0.00161503450300984	0.00161503450300984	0.00161503450300984	0.00161503450300984
New.ReferenceOTU520	0.000475963826749167	0.476439790575916	0.0480723465016659	0.000475963826749167	0.0480723465016659	0.0480723465016659	0.000475963826749167	0.000475963826749167	0.000475963826749167	0.0480723465016659	0.000475963826749167	0.0480723465016659	0.000475963826749167	0.000475963826749167	0.000475963826749167
New.ReferenceOTU527	0.00122073021862168	0.00122073021862168	0.00122073021862168	0.00122073021862168	0.00122073021862168	0.00122073021862168	0.12329375208079	0.00122073021862168	0.00122073021862168	0.12329375208079	0.00122073021862168	0.00122073021862168	0.12329375208079	0.00122073021862168	0.00122073021862168
New.ReferenceOTU233	0.000118392870596592	0.000118392870596592	0.000118392870596592	0.000118392870596592	0.000118392870596592	0.000118392870596592	0.000118392870596592	0.000118392870596592	0.000118392870596592	0.000118392870596592	0.000118392870596592	0.000118392870596592	0.000118392870596592	0.000118392870596592	0.000118392870596592
New.ReferenceOTU308	5.37956204379562	5.37956204379562	2.70316301703163	2.70316301703163	13.4087591240876	0.0267639902676399	0.0267639902676399	2.70316301703163	0.0267639902676399	0.0267639902676399	13.4087591240876	26.7907542579075	34.8199513381995	26.7907542579075	13.4087591240876
New.ReferenceOTU305	36.4679802955665	2.05179070696312	0.00146451870589802	5.12727998934895	14.6466515776861	1.17307948342431	0.00146451870589802	0.00146451870589802	1.46598322460391	0.00146451870589802	0.294368259885501	0.440820130475303	1.61243509519372	0.440820130475303	0.440820130475303
New.ReferenceOTU272	0.000143770176837318	0.000143770176837318	0.000143770176837318	0.000143770176837318	0.000143770176837318	0.000143770176837318	0.000143770176837318	0.000143770176837318	0.000143770176837318	0.000143770176837318	0.000143770176837318	0.000143770176837318	0.000143770176837318	0.000143770176837318	0.000143770176837318
New.ReferenceOTU46	3.61865793780687	9.01963993453355	7.21931260229133	1.81833060556465	14.4206219312602	0.0180032733224223	0.0180032733224223	10.8199672667758	0.0180032733224223	3.61865793780687	10.8199672667758	23.4222585924714	27.0229132569558	12.620294599018	5.4189852700491
New.ReferenceOTU358	0.000727946529018596	0.437495863940176	0.000727946529018596	0.000727946529018596	0.000727946529018596	0.000727946529018596	0.000727946529018596	0.000727946529018596	0.000727946529018596	0.000727946529018596	0.000727946529018596	0.000727946529018596	0.000727946529018596	0.0735225994308782	0.000727946529018596
New.ReferenceOTU439	101	201	101	1	301	101	1	2401	401	201	1	1	1	1	1
New.ReferenceOTU547	0.00110987791342952	0.112097669256382	0.00110987791342952	0.00110987791342952	0.00110987791342952	0.00110987791342952	0.00110987791342952	0.00110987791342952	0.112097669256382	0.00110987791342952	0.00110987791342952	0.00110987791342952	0.00110987791342952	0.00110987791342952	0.00110987791342952
New.ReferenceOTU401	31.8681672025723	81.3858520900322	3.57234726688103	7.10932475884244	24.7942122186495	0.0353697749196141	0.0353697749196141	42.4790996784566	0.0353697749196141	14.1832797427653	56.6270096463023	35.4051446945338	42.4790996784566	1764.98713826367	14.1832797427653
New.ReferenceOTU363	0.00103666006973895	0.208368674017529	0.104702667043634	0.00103666006973895	0.00103666006973895	0.00103666006973895	0.00103666006973895	0.104702667043634	0.00103666006973895	0.208368674017529	0.104702667043634	0.208368674017529	0.00103666006973895	0.00103666006973895	0.00103666006973895
New.ReferenceOTU365	0.000865392180001573	0.260483046180474	0.000865392180001573	0.000865392180001573	0.000865392180001573	0.000865392180001573	0.000865392180001573	0.000865392180001573	0.000865392180001573	0.000865392180001573	0.000865392180001573	0.000865392180001573	0.000865392180001573	0.000865392180001573	0.000865392180001573
New.CleanUp.ReferenceOTU40382	0.00304624757684852	0.00304624757684852	0.00304624757684852	0.00304624757684852	0.00304624757684852	0.00304624757684852	0.00304624757684852	0.00304624757684852	0.00304624757684852	0.00304624757684852	0.00304624757684852	0.00304624757684852	0.00304624757684852	0.00304624757684852	0.00304624757684852
