# Supplementary material for: Triclosan Exposure Is Associated with Rapid Restructuring of the Microbiome in Adult Zebrafish
Source: PLoS One. 2016 May 18;11(5):e0154632. doi: 10.1371/journal.pone.0154632 (PMC4871530; doi:10.1371/journal.pone.0154632)
Supplement: S3 File — (TXT) [file pone.0154632.s003.txt]

1	2	3	4	5	6	7	8	9	10	11	12	13	14	15
776992	80.3187347931873	8.05596107055961	0.0267639902676399	0.0267639902676399	74.9659367396594	72.2895377128954	0.0267639902676399	53.5547445255474	48.2019464720195	13.4087591240876	29.4671532846715	13.4087591240876	117.788321167883	2.70316301703163
1117187	0.00249376558603491	0.501246882793017	0.501246882793017	0.501246882793017	0.00249376558603491	0.00249376558603491	0.00249376558603491	0.00249376558603491	0.00249376558603491	0.00249376558603491	0.00249376558603491	0.00249376558603491	0.00249376558603491	0.00249376558603491
141105	39.8895493995958	5.36333372963976	0.00130781119961955	0.132088931161574	17.0028534062537	0.00130781119961955	0.262870051123529	0.262870051123529	1.30911901081917	3.92474141005826	0.132088931161574	1.17833789085721	77.6852930686006	0.655213411009392
1133391	0.00124843945068664	0.00124843945068664	0.00124843945068664	0.00124843945068664	0.00124843945068664	0.00124843945068664	0.00124843945068664	0.00124843945068664	0.00124843945068664	0.00124843945068664	0.375780274656679	0.00124843945068664	0.250936329588015	0.00124843945068664
789659	201	201	1	1	101	1	1	101	1	1	1	1	1401	1
99135	0.0521327014218009	0.0521327014218009	5.2654028436019	0.0521327014218009	0.0521327014218009	0.0521327014218009	0.0521327014218009	0.0521327014218009	0.0521327014218009	0.0521327014218009	0.0521327014218009	0.0521327014218009	0.0521327014218009	0.0521327014218009
256783	2.36397809043067	0.946300075179895	0.00118139834604232	0.00118139834604232	0.828160240575663	4.13607560949415	0.00118139834604232	5.19933412093223	2.71839759424337	0.355600902158737	0.828160240575663	0.237461067554505	4.49049511330684	0.00118139834604232
165882	0.246286854356019	0.246286854356019	0.00243848370649523	0.246286854356019	0.00243848370649523	0.00243848370649523	0.00243848370649523	0.00243848370649523	0.00243848370649523	0.00243848370649523	0.00243848370649523	0.00243848370649523	0.00243848370649523	0.00243848370649523
167717	0.000292467629151046	0.000292467629151046	0.000292467629151046	0.0295392305442557	0.000292467629151046	0.000292467629151046	0.0295392305442557	0.000292467629151046	0.000292467629151046	0.000292467629151046	0.0295392305442557	0.000292467629151046	0.000292467629151046	0.000292467629151046
836308	0.00817946735426971	0.0163182408411052	4.06938674341777e-05	4.06938674341777e-05	0.0122488540976875	0.00411008061085194	0.0122488540976875	4.06938674341777e-05	0.0122488540976875	0.00817946735426971	0.0325957878147763	0.00411008061085194	0.0325957878147763	4.06938674341777e-05
New.ReferenceOTU571	17.2426614481409	2.17416829745597	0.0215264187866928	0.0215264187866928	6.47945205479452	0.0215264187866928	0.0215264187866928	0.0215264187866928	0.0215264187866928	4.32681017612525	0.0215264187866928	2.17416829745597	81.8219178082192	2.17416829745597
New.ReferenceOTU423	1	1	1	1	1	1	1	1	1	1	1	1	1	1
New.ReferenceOTU131	0.00126277120881644	0.00126277120881644	0.00126277120881644	0.00126277120881644	0.12753989209046	0.00126277120881644	0.00126277120881644	0.00126277120881644	0.00126277120881644	0.00126277120881644	0.12753989209046	0.00126277120881644	0.00126277120881644	0.00126277120881644
New.ReferenceOTU137	0.000183912658206684	0.000183912658206684	0.000183912658206684	0.000183912658206684	0.000183912658206684	0.000183912658206684	0.000183912658206684	0.000183912658206684	0.000183912658206684	0.000183912658206684	0.000183912658206684	0.000183912658206684	0.000183912658206684	0.000183912658206684
New.ReferenceOTU516	0.00642898889538282	0.00642898889538282	0.00642898889538282	0.00642898889538282	0.00642898889538282	0.00642898889538282	0.00642898889538282	0.00642898889538282	0.00642898889538282	0.00642898889538282	0.00642898889538282	0.00642898889538282	1.29222676797195	0.00642898889538282
New.ReferenceOTU290	0.00377877018206802	0.00377877018206802	0.00377877018206802	0.00377877018206802	0.00377877018206802	0.00377877018206802	0.00377877018206802	0.00377877018206802	0.00377877018206802	0.00377877018206802	0.00377877018206802	0.00377877018206802	0.00377877018206802	0.00377877018206802
New.ReferenceOTU382	1501	301	1	1	201	701	1	201	1	1	1	1	1	1
New.ReferenceOTU413	0.00177105136048945	0.178876187409435	0.00177105136048945	0.178876187409435	0.35598132345838	0.00177105136048945	0.00177105136048945	0.00177105136048945	0.00177105136048945	0.00177105136048945	0.00177105136048945	0.00177105136048945	0.00177105136048945	0.00177105136048945
New.ReferenceOTU36	0.00166389351081531	0.00166389351081531	0.00166389351081531	0.00166389351081531	0.168053244592346	0.00166389351081531	0.00166389351081531	0.00166389351081531	0.00166389351081531	0.00166389351081531	0.334442595673877	0.00166389351081531	0.00166389351081531	0.00166389351081531
New.ReferenceOTU459	0.00161503450300984	0.00161503450300984	0.00161503450300984	0.00161503450300984	0.00161503450300984	0.00161503450300984	0.00161503450300984	0.00161503450300984	0.00161503450300984	0.00161503450300984	0.00161503450300984	0.00161503450300984	0.00161503450300984	0.00161503450300984
New.ReferenceOTU520	0.000475963826749167	0.0480723465016659	0.000475963826749167	0.0480723465016659	0.0480723465016659	0.000475963826749167	0.000475963826749167	0.000475963826749167	0.000475963826749167	0.000475963826749167	0.190861494526416	0.000475963826749167	0.000475963826749167	0.000475963826749167
New.ReferenceOTU527	0.00122073021862168	0.00122073021862168	0.12329375208079	0.12329375208079	0.00122073021862168	0.00122073021862168	0.00122073021862168	0.12329375208079	0.00122073021862168	0.00122073021862168	0.00122073021862168	0.00122073021862168	0.12329375208079	0.00122073021862168
New.ReferenceOTU233	0.0119576799302558	0.000118392870596592	0.000118392870596592	0.000118392870596592	0.0119576799302558	0.000118392870596592	0.000118392870596592	0.000118392870596592	0.0237969669899151	0.000118392870596592	0.000118392870596592	0.000118392870596592	0.000118392870596592	0.000118392870596592
New.ReferenceOTU308	2.70316301703163	0.0267639902676399	0.0267639902676399	0.0267639902676399	16.0851581508516	0.0267639902676399	0.0267639902676399	0.0267639902676399	2.70316301703163	0.0267639902676399	0.0267639902676399	0.0267639902676399	0.0267639902676399	0.0267639902676399
New.ReferenceOTU305	0.00146451870589802	0.1479163892957	0.00146451870589802	0.00146451870589802	0.00146451870589802	0.00146451870589802	0.00146451870589802	0.00146451870589802	0.00146451870589802	0.00146451870589802	0.1479163892957	0.00146451870589802	0.00146451870589802	0.00146451870589802
New.ReferenceOTU272	0.000143770176837318	0.000143770176837318	0.000143770176837318	0.000143770176837318	0.000143770176837318	0.000143770176837318	0.0288978055443008	0.000143770176837318	0.000143770176837318	0.0145207878605691	0.000143770176837318	0.000143770176837318	0.000143770176837318	0.000143770176837318
New.ReferenceOTU46	37.8248772504092	3.61865793780687	0.0180032733224223	0.0180032733224223	12.620294599018	0.0180032733224223	0.0180032733224223	0.0180032733224223	0.0180032733224223	0.0180032733224223	0.0180032733224223	1.81833060556465	21.6219312602291	0.0180032733224223
New.ReferenceOTU358	0.0735225994308782	0.000727946529018596	0.000727946529018596	0.000727946529018596	0.000727946529018596	0.000727946529018596	0.000727946529018596	0.000727946529018596	0.000727946529018596	0.000727946529018596	0.000727946529018596	0.0735225994308782	0.000727946529018596	0.000727946529018596
New.ReferenceOTU439	1101	1	1	1	1	201	1	1	101	1	1	1	1	1
New.ReferenceOTU547	0.00110987791342952	0.00110987791342952	0.00110987791342952	0.00110987791342952	0.00110987791342952	0.00110987791342952	0.00110987791342952	0.00110987791342952	0.00110987791342952	0.00110987791342952	0.223085460599334	0.00110987791342952	0.00110987791342952	0.00110987791342952
New.ReferenceOTU401	60.1639871382637	14.1832797427653	7.10932475884244	0.0353697749196141	28.3311897106109	0.0353697749196141	0.0353697749196141	0.0353697749196141	0.0353697749196141	31.8681672025723	0.0353697749196141	0.0353697749196141	417.398713826367	3.57234726688103
New.ReferenceOTU363	0.312034680991424	0.104702667043634	0.104702667043634	0.104702667043634	0.00103666006973895	0.00103666006973895	0.104702667043634	0.104702667043634	0.00103666006973895	0.00103666006973895	0.00103666006973895	0.00103666006973895	0.00103666006973895	0.00103666006973895
New.ReferenceOTU365	0.0874046101801589	0.000865392180001573	0.000865392180001573	0.000865392180001573	0.000865392180001573	0.000865392180001573	0.0874046101801589	0.000865392180001573	0.000865392180001573	0.000865392180001573	0.0874046101801589	0.000865392180001573	0.173943828180316	0.000865392180001573
New.CleanUp.ReferenceOTU40382	0.00304624757684852	0.00304624757684852	0.00304624757684852	0.00304624757684852	0.00304624757684852	0.00304624757684852	0.00304624757684852	0.00304624757684852	0.00304624757684852	0.00304624757684852	0.00304624757684852	0.00304624757684852	0.00304624757684852	0.00304624757684852
